# Supplementary material for: Effect of Air Exposure-Induced Hypoxia on Neurotransmitters and Neurotransmission Enzymes in Ganglia of the Scallop Azumapecten farreri
Source: Int J Mol Sci. 2022 Feb 11;23(4):2027. doi: 10.3390/ijms23042027 (PMC8878441; doi:10.3390/ijms23042027)
Supplement: Supplementary file 1 [file ijms-23-02027-s001.zip]

Archive with 8 entries (6 files):
- ijms-1522529 - Supplementary Material/
- ijms-1522529 - Supplementary Material/Fig.Supp1.tif
- ijms-1522529 - Supplementary Material/Fig.Supp2.tif
- ijms-1522529 - Supplementary Material/__MACOSX/
- ijms-1522529 - Supplementary Material/__MACOSX/._Fig.Supp1.tif
- ijms-1522529 - Supplementary Material/__MACOSX/._Fig.Supp2.tif
- ijms-1522529 - Supplementary Material/__MACOSX/._Supplementary Materials.docx
- ijms-1522529 - Supplementary Material/Supplementary Materials.pdf
